# Supplementary material for: The Zebra Mussel (Dreissena polymorpha) as a Model Organism for Ecotoxicological Studies: A Prior 1H NMR Spectrum Interpretation of a Whole Body Extract for Metabolism Monitoring
Source: Metabolites. 2020 Jun 18;10(6):256. doi: 10.3390/metabo10060256 (PMC7345047; doi:10.3390/metabo10060256)
Supplement: Supplementary file 1 [file metabolites-10-00256-s001.zip]

Archive with 2 entries (2 files):
- Supplementary files.xlsx
- Supporting information_rev.pdf
