# Supplementary material for: The Zebra Mussel (Dreissena polymorpha) as a Model Organism for Ecotoxicological Studies: A Prior 1H NMR Spectrum Interpretation of a Whole Body Extract for Metabolism Monitoring
Source: Metabolites. 2020 Jun 18;10(6):256. doi: 10.3390/metabo10060256 (PMC7345047; doi:10.3390/metabo10060256)
Supplement: Supplementary file 1 [file metabolites-10-00256-s001.zip › Supplementary files.xlsx]

## Sheet: File S1
Supplementary File 1 - List of signals identified in the 1H NMR representative spectrum of Dreissena polymorpha whole body, and their respective 1H chemical shift, coupling constant J, and chemical shift of correlated 1H, 13C or 31P peaks identified in 2D experiments. Signal center chemical shift is indicated between brackets, and chemical shift of each peak of a multiplet at 600 MHz is detailed,…
Signal code	1H Chemical shift (ppm)	Multiplicity	J (Hz)	13C shift (ppm)	COSY coorelation (ppm)	Metabolite
1	(0.944) 0.930 - 0.943 - 0.955	t	7.5			Isoleucine
2	(0.959) 0.953 - 0.964	d	6.7			Leucine
3	(0.972) 0.966 - 0.977	d	6.4			Leucine
4	0.983	s
5	(0.994) 0.988 - 1.00	d	6.9			Valine
6	(1.016) 1.010 - 1.022	d	6.9			Isoleucine
7	(1.047) 1.041 - 1.053	d	7.1			Valine
8	(1.075) 1.069 - 1.08	d	7.0
9	1.111	s
10	(1.178) 1.173 - 1,183	d	6.4
11	(1.187) 1.175 - 1.187 - 1.199	t	7.1
12*	(1.203) 1.195 - 1.205	d	6.3
13	(1.210) 1.204 - 1.216	d	7.1
14	(1.215) 1.209 - 1.221	d	7.2
15	1.220	s
16*	(1.235) 1.229 - 1,241	d	7.2
17*	(1.238) 1.232 - 1.244	d	7.2
18*	(1.246) 1.240 - 1.252	d	6.9
19	1.254	s
20	1.274	s
21	(1.331) 1.325 - 1.337	d	6.9		4.092--4.136 (150)	Lactate
22°	1.328 - 1.338	(2)	6.5		4.242 -- 4.268	Threonine
23	(1.419) 1.395 - 1.407 -1.419 - 1.431 - 1.443	q	7.3	24.74	1,71-1,72--1,74-1,75	Cadaverine
24	(1.483) 1.477 - 1.489	d	7.3	18.85	3.768-3.795	Alanine
25*	1.498	s
26	(1.502) 1.496 - 1.508	d	7.2		3.721 - 3.723 - 3.745 - 3.757
27°*	1.406 - 1.434 - 1.470 - 1.498 - 1.509 - 1.531 - 1.545 - 1.558				1.942	Lysine
28	(1.652) 1.627 - 1.638 - 1.650 - 1.655 - 1.667 - 1.678	m (6)	6.4-7.2-3.1-7.2-6.4		1.910--1.930 + 1.721-1.732-1.747-1.759 (30) + 3.238 - 3.260
29°	(1.655) 1.632 - 1.643 - 1.660 - 1.671	m (4)	7.8-14.7-7.8
30	1.709 - 1.722 - 1.736 - 1.748	m (4)		26.19	3.015-3.029-3.042	Lysine
31*	(1.723)	d	10.0
32	(1.733) 1.708 - 1.721 - 1.731 - 1.735 - 1.747 - 1.759	m (6)	6.6-6.8-2.9-6.8-6.6	31.2	1.416--1.778 (23)	Cadaverine
33	(1.775) 1.75 - 1.757 - 1.763 - 1.767- 1.775 - 1.783 - 1.787 - 1.793 - 1.800	m (9)	3.9-3.7-2.6-4.7-2.6-3.7-3.9	26.0-26.65	3.031--3.066 (77)	Putrescine
34	(1.861) 1.855 - 1.868	d	3.1
35	1.921	s		26.0	8.99
36	(1.924) 1.903 - 1.908 - 1.913 - 1.918 - 1.930 - 1.936 - 1.940 - 1.946	m (8)	3.3-3.1-3.3-7.0-3.3-3.1-3.3	32.6	3.752--3.787	Arginine
37	(1.967) 1.941 - 1.955 - 1.968 - 1.981- 1.993	m (5)	7.9-6.7-2.1-6.7-7.9	25.65	2.446--2.452 (56 - 57) + 3.001--3.037	Aminobutyric acid (putative)
38	1.987	s
39	2.044	s
40	2.056	s
41	2.067	s
42*	(2.061) 2.030 - 2.042 - 2.055 - 2.067 - 2.080 - 2.092	m (6)	7.4-7.3-7.7-7.3-7.4	29.8	2.32--2.38 (52) + 3.748-3.759-3.772 (124)	Glutamate
43	2.085	s		24.92		Unknown M2
44	2.09	s		24.92
45	(2.099) 2.067 - 2.080 - 2.092 - 2.106 - 2.118 - 2.131	m (6)	8.1-6.8-8.8-6.8-8.1	29.8	2.32--2.38 (52) + 3.748-3.759-3.772 (124)	Glutamate
46	(2.136) 2.107 - 2.115 - 2.119 - 2.126 - 2.131 - 2.133 - 2.139 - 2.141 - 2.146 - 2.153 - 2.157 - 2.165	m (12)	4.6-2.8-5.0-2.3-1.0-3.7-1.0-2.3-5.0-2.8-4.6		2.32--2.38 (52) + 3.748-3.759-3.772 (124)	Glutamate
48	2.138	s
49	2.144	s
50	(2.304) 2.287 - 2.298 - 2.310 - 2.321	dd	6.6 - 7.6 - 6.6		3.613 (117)	Valine
51	(2.337) 2.314 - 2.325 - 2.336 - 2.338 - 2.349 - 2.360	m (6)	6.5-1.6-6.5-1.0-6.5-1.6-6.5
52	(2.354) 2.324 - 2.338 - 2.345 - 2.350 - 2.358 - 2.363 - 2.370 - 2.384	m (8)	8.2-3.9-3.5-4.4-3.5-3.9-8.2	36.2	2.03--2.16 (42-45-46)	Glutamate
53*	(2.362) 2.340 - 2.358 - 2.366 - 2.383	dd	4.6-10.5
54*	(2.371) 2.345 -2.357 -2.371 - 2.385 - 2.397	m (5)	7.3-8.5-8.5-7.3
55	2.409	s		36.96		Succinate
56	(2.446) 2.433 - 2.446 - 2.458	t	7.5	34.81	(37) + 3.01--3.04	Aminobutyric acid (putative)
57	(2.452) 2.4395 - 2.452 - 2.465	t	7.5	34.81	(37)	Aminobutyric acid (putative)
58	(2.539) 2.524 - 2.536 - 2.542 - 2.554	q	6.9-3.8-6.9	35.49	3.46-3.49
59	(2.542) 2.541 - 2.543	d	1.3	35.49
60	2.597	s
61	(2.650) 2.639 - 2.650 - 2.660	t	6.9		3.345--3.370 (95)	Hypotaurine
62	(2.673) 2.658 - 2.688	d	18.1	34.98	4.295-4.313
63	(2.676) 2.664 - 2.676 - 2.687	t	6.9	34.98	3.247--3.269 (89)	Unknown M3
64	(2.681) 2.659 - 2.674 - 2.688 - 2.703	q	8.8-8.7-8.8		3.85-3.898-3.911	Aspartate
65	2.685	s		34.98
66	2.709	s		35.34		Dimethylamine
67	2.730	s
68	(2.769) 2.740 - 2.755 - 2.760 - 2.767 - 2.771 - 2.778 - 2.783 - 2.798	m (8)	9.3-2.7-4.2-2.6-4.2-2.7-9.3	34.62	3.260--3.282 (90)	Unknown M4
69	(2.818) 2.800 - 2.807 - 2.830 - 2.836	dd	3.7-13.8-3.7		3.887--3.906 (136) + 2.659-2.674-2.688-2.703 (64)	Aspartate
70	2.821	s
71	2.874	s		45.23		Trimethylamine
72	(2.956) 2.938 - 2.946 - 2.966 - 2.973	dd	4.4-12.5-4.4			Asparagine
73	(2.969) 2.949 - 2.965 - 2.973 - 2.989	dd	9.7-4.4-9.7		3.296-3.308-3.321-3.335 + 4.757-4.764-4.772-4.780
74	(2.994) 2.984 - 2.994 - 3.004	t	6.0
75	(3.024) 3.012 - 3.024 - 3.037	t	7.9	41.85-42.00	1.71--1.73--1.75 (32)	Cadaverine
76	(3.030) 3.017 - 3.030 - 3.043	t	7.5			Lysine
77	(3.052) 3.034 - 3.040 - 3.052 - 3.064 - 3.070	m (5)	3.3-7.4-7.4-3.3	41.46	1.75--1.80 (33)	Putrescine
78	3.119	s		55.47		Unknown M5
79	3.125	s				Unknown M6
80	(3.142) 3.125 - 3.132 - 3.152 - 3.159	dd	3.9-12.3-3.9	60.16
81	(3.158) 3.145 - 3.171	d	15.9	60.16
82*°	3.163 - 3.176 - 3.189 - 3.202					Histidine
83	(3.194) 3.181 - 3.207	d	15.8
84	3.210	s		56.56		Choline
85	3.227	s		56.74		Unknown M22 - phopshocholine/glycerophosphocholine (putative)
86	3.233	s		41.54 - 56.74		Unknown M23 - phopshocholine/glycerophosphocholine (putative)
87	(3.246) 3.231 - 3.261	d	17.6		3.476-- 3.506 (103) + 4.641-4.657 (169)	Glucose
88	(3.249) 3.238 - 3.249 - 3.260	t	6.9	43.26	1.61--1.77	Arginine
89	(3.259) 3.248 - 3.259 - 3.270	t	6.9	43.26	2.665--2.687 (63)	Unknown M3
90	(3.270) 3.259 - 3.270 - 3.281	t	6.9		2.729-2.758-2.780-2.808 (68)	Unknown M4
91	3.272	s		38.22-56.01	3.914 (138)	Betaine
92	(3.281) 3.266 - 3.281 - 3.295	t	8.8		3.762--3.791 + 4.659-4.671 (170)	Maltose
93	(3.320) 3.295 - 3.316 - 3.324 - 3.345	dd	12.8-4.4-12.8
93bis	(3.338) 3.294 - 3.307 - 3.317 - 3.331 - 3.345 - 3.359 - 3.369 - 3.381	m (8)		69.07		Unknown M7
94	(3.355) 3.330 - 3.351 - 3.359 - 3.380	dd	12-8-4.9-12.8
95	(3.358) 3.347 - 3.369	d	13.7		2.638--2.66 (61)	Hypotaurine
96	3.358	s
97	(3.359) 3.345 - 3.373	d	17.4
98	(3.402) 3.386 - 3.401 - 3.403 - 3.418	dd	9.0-1.1-9.0		3.476-- 3.506 (103)	Glucose + Glucose-1-phosphate
99	3.414	s				Maltose
100	(3.430) 3.414 - 3.430 - 3.446	t	9.7			Glucose
101*	(3.470) 3.455 - 3.458 - 3.465 - 3.469 - 3.471 - 3.475 - 3.482 - 3.485	m (8)	2.2-3.8-2.5-1.3-2.5-3.8-2.2
102	(3.477) 3.466 - 3.477 - 3.488	t	6.7	38.58		Glucose
103	(3.491) 3.476 - 3.491- 3.506	t	9.3			Glucose
104	3.494	s
105	(3.537) 3.526 - 3.532 - 3.542 - 3.549	dd	3.9-5.9-3.9
106	3.560	s		44.15		Glycine
108°	3.543 - 3.558 - 3.575				3.636--3.668 + 3.799-3.815-3.834 (131) + 3.917-3.934-3.948	sugar 1-phosphate 1 (putative)
109	(3.56) 3.545 - 3.556 - 3.564 - 3.575	q	6.6-2.6-6.6		3.637--3.668
110*	(3.575) 3.563 - 3.570 - 3.58 - 3.587	dd	3.8-3.1-3.1-3.8
111	(3.588) 3.584 - 3.592	d	5.0		4.243--4.272	Threonine
112*	(3.593) 3.582 - 3.588 - 3.598 - 3.604	dd	3.9-5.9-3.9
113°	3.592 - 3.599	(2)				Maltose
114	(3.613) 3.609 - 3.617	d	4.4			Valine
115	(3.628) 3.617 - 3.623 - 3.633 - 3.640	dd	3.8-6.3-3.8
116	(3.653) 3.639 - 3.647 - 3.659 - 3.667	dd	4.4-3.7-3.7-4.4			Maltose
118	3.671	s
119	3.677	s
120*	(3.698) 3.693 - 3.703	d	6.4	75.61		Maltose
121*	(3.725) 3.710 - 3.720 - 3.724 - 3.726 - 3.730 - 3.740	m (6)	6.0-2.5-1.3-2.5-6.0
122*	(3.727) 3.712 - 3.716 - 3.721 - 3.732 - 3.742	m (5)				Glucose
123*	(3.759) 3.745 - 3.759 - 3.773	t	8.5
124*	(3.760) 3.750 -3.758 -3.762 -3.77	dd	4.8-2.5-2.5-4.8	57.3	2.03--2.16 (42-45-46)	Glutamate
125*	3.763	s
126*	(3.767) 3.761-3.773	d	7.0
127*	(3.776) 3.766 - 3.776 - 3.786	t	6.3		1.90--1.95	Arginine
128*	(3.783) 3.765 - 3.777 - 3.789 - 3.801	q	7.2			Alanine
129*	(3.801) 3.787 - 3.815	d	17.0
130*	(3.809) 3.795 - 3.802 - 3.816 - 3.823	dd	4.4-8.1-4.4
131*	(3.816) 3.800 - 3.816 - 3.832	t	9.6	73.63	3.542--3.574 (108)	sugar 1-phosphate 1 (putative)
132	(3.842) 3.828 - 3.834 -3.850 -3.855	dd	3.4-9.4-3.4		3.91--3.93 (139) + 4.290--3.172 (155)	Adenosine
133*	(3.844) 3.842 - 3.846	d	1.8
135*	(3.877) 3.861 - 3.869 - 3.885 -3.889	dd	2.2-10.0-10.0-2.2
136*	(3.899) 3.889 - 3.895 - 3.903 - 3.909	dd	3.7-5.0-5.0-3.7			Aspartate
137*	(3.901) 3.889 - 3.893 - 3.909 - 3.913	dd	2.2-10.0-10.0-2.2
138	3.913	s			3.272 (91)	Betaine
139*	(3.918) 3.905 - 3.910 - 3.926 - 3.931	dd	10.0-2.7		4.289-4.303-4.315 (155)
140*	3.943	s
141*	(3.944) 3.942 - 3.947	d	2.5
142*	(3.949) 3.934 - 3.944 - 3.954 - 3.964	dd
143*	(3.969) 3.954 - 3.984	d	17.5
144*	(3.970) 3.943 - 3.964 - 3.978 - 3.999	dd	12.2-8.7-12.2
145*	(3.973) 3.961 - 3.985	d	14.3
146*	(3.991) 3.978 - 3.984 - 3.998 - 4.005	dd	3.7-8.7-3.7
147	(4.017) 4.015 - 4. 021	d	3.1	66.25	4.37--4.38 (160) + 4.50-4.52 (166)	AMP
148	(4.025) 4.023 - 4.029	d	3.1	66.25	4.37--4.38 (160) + 4.50-4.52 (166)	AMP
149°	4.044			71.11	3.964-3.983	sugar 1-phosphate 2 (putative)
150	(4.114) 4.097 - 4.108 - 4.120 - 4.131	dd	7.0-6.9-7.0		1.326 - 1.338 (21)	Lactate
151	(4.144) 4.141 - 4.147	d	3.8		4.24--4.27	sugar 1-phosphate 2 (putative)
152	(4.181) 4.169 - 4.178 - 4.183 - 4.192	dd	5.3-3.2-5.3	57.80	1.721-1.784 + 1.828--1.883	Unknown M7
153	(4.201) 4.190-4.199-4.204-4.212	dd	5.0-3.2-5.0	57.45	1.748-1.800 + 1.868 --1.919	Unknown M8
154*	(4.232) 4.222-4.224-4.232-4.240-4.242	m (5)	0.9-5.0-5.0-0.9
155*	(4.305) 4.297-4.303-4.307-4.313	dd	3.5-2.4-2.4-3.5	88.72	3.83--3.85 (132) + 3.90-3.93 (139) + 4.433--4.447 (164)	Adenosine
156*	(4.324) 4.313-4.322-4.326-4.336	dd	6.0-3.9-6.0	56.2	1.798--1.933 + 2.985-3.004	Unknown M9
157*	(4.353) 4.342-4.351-4.355-4.365	dd	6.0-3.9-6.0	56.7
158*	(4.369) 4.361-4.369-4.376	t	4.4	76.5	4.225-4.241 - 5.92 (184)	Uridine
159*	(4.372) 4.368-4.375	d	3.8
160*	(4.376) 4.370-4.376-4.382	m	3.8	87.47	4.02--4.03 (147) + 4.507--4.521	AMP
161*	(4.383) 4.375-4.391	d	9.4
161bis°	4.407--4.418	m
162	(4.428) 4.421 - 4.427 - 4.430 - 4.434	m			4.48-4.50 (165) + 4.55 (167)	βNAD
164	(4.439) 4.431 - 4.433 - 4.436 - 4.438 - 4.440 - 4.442 - 4.445 - 4.447	qd	0.9-2.2-0.9-1.3-0.9-2.2-0.9	73.45	4.30 (155) + 4.801--4.826	Adenosine
165°	4.478 - 4.489 - 4.496				4.42 (162) + 6.079-6.089	βNAD
166	(4.514) 4.506 - 4.508 - 4.512 - 4.514 - 4.516 - 4.517 - 4.521 - 4.523	qd	0.9-2.5-0.9-0.6-0.9-2.5-0.9	73.45	4.37 (160) + 4.77-4.78 + 4.79-4.83	AMP + βNAD
167°	(4.546)	-			4.42 (162)	βNAD
168°	(4.614) 4.604 - 4.612 - 4.620	m
169	(4.650) 4.643 - 4.657	d	8.1			Glucose
170	(4.663) 4.656 - 4.670	d	8.1			Maltose
172°	5.199 - 5.205				3.644-3.663
173	(5.237) 5.234 - 5.240	d	3.7	94.85		Glucose + Maltose + Glucose-6-phosphate
174	5.387	s				Allantoin (putative)
175	(5.414)			102.19		Glycogen
176	(5.418)			102.19		Glycogen
177°	5.426 - 5.433				3.581--3.594	Maltose
178	(5.515) 5.51 - 5.52	d	3.1	97.18	3.983-4.003	sugar 1-phosphate 1 (putative)
179	(5.527) 5.523 - 5.530	d	3.1	97.18	3.989-4.007	sugar 1-phosphate 1 (putative)
180°	5.545 - 5.550				4.245-4.545	sugar 1-phosphate 2 (putative)
181°	5.557 - 5.562				4.250-4.268	sugar 1-phosphate 2 (putative)
182	(5.900) 5.893 - 5.907	d	8.2		7.883-7.897 (211)	Uridine
183	(5.919) 5.914 - 5.924	d	6.2		4.729-4.751
184	(5.924) 5.920 - 5.928	d	5.0		4.353-4.364 + 4.36 (158)	Uridine
185°	5.939 - 5.949	(2)				Unknown M14
186	(5.973) 5.964 - 5.966 - 5.979 - 5.980	dd	0.8-7.5-7.5-0.8		7.961-7.977 (214)	Unknown M13
187	(5.992) 5.988 - 5.996	d	5.0	91.25	4.376--4.392	Unknown M15
188°	5.995 - 6.001 - 6.011	(3)			4.416-4.436 + 8.3 (220)	UMP
189°	6.035 - 6.044	d			4.77-4.78	βNAD
190	(6.083) 6.078 - 6.088	d	6.3	91.08	8.350 (228) + 4.801-4.812-4.825	Adenosine
191°	6.104 - 6.113	d	5.8		4.768-4.788	Unknown M16
192	(6.127) 6.121 - 6.133	d	6.8		7.947-7.962 (213)	Unknown M17
193	(6.147) 6.143 - 6.153	d	6.3	89.45	8.615 (234) + 4.798-4.822	AMP
194	(6.156) 6.150 - 6.160	d	5.6			ADP
195	6.522	s
196	(6.902) 6.895 - 6.909	(2)	8.8		7.188-7.203 (198)	Tyrosine
197°	7.103				7.90 (212)	Unknown M18
198	(7.196) 7.189 - 7.203	(2)	8.7		6.892 - 6.909 (196)	Tyrosine
199	(7.203) 7.191 - 7.203 - 7.215	t	7.5			Tryptophane
200°	7.275 - 7.287 - 7.301					Tryptophane
201°	7.324 - 7.337				7.418-7.430-7.442 (203-204-205)	Phenylalanine
202°	7.366 - 7.378 - 7.391					Phenylalanine
203°	7.418					Phenylalanine
204	7.430	s				Phenylalanine
205°	7.442					Phenylalanine
206	(7.525) 7.514 - 7.515 - 7.522 - 7.523 - 7.527 - 7.528 - 7.535 - 7.536	qd	0.7-4.3-0.6-2.5-0.6-4.3-0.7		8.61	Nicotinic acid
207	7.538 - 7.550	d	8.2		3.674	Tryptophane
208	7.680	s
209°	7.707
210	(7.740) 7.733 - 7.748	d	8.1			Tryptophane
211	(7.889) 7.882 - 7.896	d	8.1		5.894-5.908 (182)	Uridine
212	(7.898) 7.897 - 7.899	d	1.2		7.10 (197)	Unknown M18
213	(7.956) 7.950 - 7.962	d	7.5		6.121 - 6.113 (192)	Unknown M17
214	(7.968) 7.962 - 7.975	d	8.1
215°*	7.965					Histidine
216	(7.971) 7.964 - 7.978	d	8.1		5.967-5.980 (186)	Unknown M13
217	8.009	s				Unknown M19
218	(8.113) 8.107 - 8.119	d	7.5
219	8.122	s
220	(8.130) 8.123 - 8.137	d	8.1		5.982-5.997	UMP
221	8.169	s				βNAD
222	(8.188) 8.176 - 8.187 - 8.189 - 8.20	dd	0.1		8.82-8.83 (235) + 9.14-9.15 (237)	βNAD
223	8.239	s				Inosine
224	(8.253) 8.243 - 8.246 - 8.247 - 8.250 - 8.256 - 8.259 - 8.260 - 8.263	m (8)	1.5-1.0-1.4-4.1-1.4-1.0-1.5		9.94 (236)	Nicotinic acid
225	8.263	s			8.350 (228)	Adenosine
226	8.268	s		155.59		AMP
226bis	8.271	s				ADP
227	8.273	s				ATP
228	8.350	s			6.08 (190)	Adenosine
229	8.355	s				Inosine
230	8.439	s				βNAD
231	8.490	s				NADH
232	8.520	s				Unknown M20
233	8.545	s				ADP
234	8.615	s			6.15 (193)	AMP
235°	8.821 - 8.835	(2)			8.18-8.20 (222) + 9.14-9.15 (237)	βNAD
236°	8.941	(1)			8.25 (224)	Nicotinic acid
237°	8.997 - 9.113	(2)	8.1			Nicotinamide ribotide (putative)
238°	9.139 - 9.149	(2)			8.18-8.20 (222) + 9.34 (238)	βNAD
239°	9.340	(1)			8.82-8.83 (235) + 9.14-9.15 (237)	βNAD
240°	9.354	(1)				Nicotinamide ribotide (putative)
241°	9.606	(1)				Nicotinamide ribotide (putative)

## Sheet: File S2
Supplementary file 2 - List of metabolites identified in the 1H NMR representative spectrum of Dreissena polymorpha whole body, and their respective 1H chemical shift, multiplicity, coupling constant J, and chemical shift of correlated 1H, 13C peaks identified in 2D experiments.Signal center chemical shift is indicated between brackets, and chemical shift of each peak of a multiplet at 600 MHz is…
Metabolite	Signal code	1H Chemical shift (ppm)	Multiplicity	J (Hz)	13C shift (ppm)	COSY coorelation (ppm)	TOCSY coorelation (ppm)	1H ref database	Internal standard of ref	Ref 1H chemical shift (ppm)	Ref J	13C ref database	Ref 13C shift (ppm)
Proteinogenic amino acids
Alanine	24	(1.483) 1.477 - 1.489	d	7.3	18.85	3.768-3.795		PFs000172	TSP	1.48 (d)	7.3	HMDB0000161	13.0
	128	(3.783) 3.765 - 3.777 - 3.789 - 3.801	q	7.2						3.79 (q)	7.2
Arginine	mixed							PFs007782	TSP	1.66 (m)		PFs007788
	mixed									1.75 (m)
	36 (mixed)	(1.924) 1.903 - 1.908 - 1.913 - 1.918 - 1.930 - 1.936 - 1.940 - 1.946	m (8)	3.3-3.1-3.3-6.9-3.3-3.1-3.3	32.6	3.752--3.787				1.93 (m)			31.1
	88	(3.249) 3.238 - 3.249 - 3.260	t	6.9	43.26	1.61--1.77	3.78			3.25 (t)	6.93		3.3-43.9
	127	(3.776) 3.766 - 3.776 - 3.786	t	6.3		1.90--1.95	3.25			3.78 (t)	6.15		57.8
▸Asparagine	mixed	2.850-2.863-2.878-2.891	(4)					PFs006698	TSP	2.88 (dd)	16.0 ; 39.0
	72	(2.956) 2.938 - 2.946 - 2.966 - 2.973	dd	4.4-12.5-4.4						2.96 (dd)	16.0 ; 38.0
	mixed	3.998-4.005-4.010-4.018								4.01 (dd)	7.0 ; 38.0
Aspartate	64	(2.681) 2.659 - 2.674 - 2.688 - 2.703	q	8.8-8.7-8.8		3.85-3.898-3.911		PFs008231	TSP	2.69 (dd)	7.0 ; 33.0	PFs008235	36.4
	69	(2.818) 2.800 - 2.807 - 2.830 - 2.836	dd	3.7-13.8-3.7		3.887--3.906 (136) + 2.659-2.674-2.688-2.703 (64)				2.82 (dd)	17.0 ; 33.0		36.4
	136	(3.899) 3.889 - 3.895 - 3.903 - 3.909	dd	3.8-5.0-5.0-3.8						3.9 (dd)	17.0 ; 38.0		52.1
Glutamate	42	(2.061) 2.030 - 2.042 - 2.055 - 2.067 - 2.080 - 2.092	m (6)	7.4-7.3-7.7-7.3-7.4	29.8	2.32--2.38 (52) + 3.748-3.759-3.772 (124)		PFs000133	TSP	2.06 (m)		HMDB0000148	29.8
	45	(2.099) 2.067 - 2.080 - 2.092 - 2.106 - 2.118 - 2.131	m (6)	8.1-6.8-8.8-6.8-8.1	29.8	2.32--2.38 (52) + 3.748-3.759-3.772 (124)
	46	(2.136) 2.107 - 2.115 - 2.119 - 2.126 - 2.131 - 2.133 - 2.139 - 2.141 - 2.146 - 2.153 - 2.157 - 2.165	m (12)	4.6-2.8-5.0-2.3-1.0-3.7-1.0-2.3-5.0-2.8-4.6		2.32--2.38 (52) + 3.748-3.759-3.772 (124)				2.14 (m)
	52	(2.354) 2.324 - 2.338 - 2.345 - 2.350 - 2.358 - 2.363 - 2.370 - 2.384	m (8)	8.2-3.9-3.5-4.4-3.5-3.9-8.2	36.2	2.03--2.16 (42-45-46)	3.76			2.36 (m)			36.3
	124	(3.760) 3.750 -3.758 -3.762 -3.77	dd	4.8-2.5-2.5-4.8	57.3	2.03--2.16 (42-45-46)	2.36			3.76 (dd)			57.6
▸Glutamine	mixed	2.123-----2.138-2.151---2.164						PFs000648	TSP	2.15 (m)
	mixed									2.46 (m)
	mixed	3.769-3.779-3.789								3.78 (t)	6.21
▸Glycine	106	3.56	s		44.15			PFs000167	TSP	3.57 (s)
▸Histidine	82	3.1634 - 3.1761 - 3.1893 - 3.2018	(4)					PFs000175	TSP	3.21 (dd)	15.0 ; 4.0
	mixed									3.29 (dd)	15.0 ; 1.0
	mixed	3.991 - 3.999 - 4.004 - 4.012								4.01 (dd)	7.0 ; 1.0
	undetected	7.124								7.15 (s)
	215	7.965								8.03 (d)	1.0
Isoleucine	1	(0.944) 0.930 - 0.943 - 0.955	t	7.5			1.02	PFs000176	TSP	0.94 (t)	7.4
	6	(1.016) 1.010 - 1.0217	d	6.9			0.95			1.02 (d)	7.0
	mixed									1.27 (m)
	mixed									1.47 (m)
	mixed									1.99 (m)
	mixed									3.68 (d)	4.0
Leucine	2	(0.959) 0.953 - 0.964	d	6.7			1.72 + 3.75	PFs000178		0,96 (3)	6.3
	3	(0.972) 0.966 - 0.977	d	6.4			1.72 + 3.75
	mixed									1,72 (14)
	mixed									3,74 (5)
▸Lysine	27	1.406 - 1.434 - 1.470 - 1.498 - 1.509 - 1.531 - 1.545 - 1.558				1.94		PFs000302	TSP	1,49 (12)
	30	1.709 - 1.722 - 1.736 - 1.748	m (4)		26.19	3.015-3.029-3.042				1,743(5)
	mixed	1.891 - 1.901 -- 1.911- 1.929 - 1.939								1,92 (10)
	76	(3.030) 3.017 - 3.030 - 3.043	t	7.5						3.03 (t)	7.5
	mixed	3.754 - 3.764 - 3.774								3,77 (t)	6.1
▸Phenylalanine	mixed	3.988 - 3.997 - 4.003 - 4.010
	201	7.324 - 7.337	d
	202	7.366 - 7.378 - 7.391	m (3)			7.418-7.430-7.442 (203-204-205)
	203	7.418	s
	204	7.430	s
	205	7.442	s
Threonine
	22 (mixed lactate)	1.328 - 1.338	(2)	6.5		4.242 -- 4.268	3.59	PFs000186	TSP	1.34 (d)	6.6
	111	(3.588) 3.584 - 3.592	d	5.0		4.243--4.272	1.38			3.6 (d)	4.9
	mixed									4.26 (m)
▸Tryptophan	mixed	3.298-3.312-3.325-3.338 (très faible)	dd					PFs000212	TSP	3.32 (dd)	15.0-0.0
	mixed	3.477-3.485-3.502-3.510 (très faible)	dd							3.49 (dd)	15.0-9.0
	mixed	4.054-4.062-4.067-4.075	dd							4.06 (dd)	8.0-9.0
	199	(7.203) 7.191 - 7.203 - 7.215	t	7.5						7.21 (m)
	200	7.275 - 7.287 - 7.301	(3)							7.29 (m)
	mixed 198	7.325								7.33 (s)
	207	7.538 - 7.550	d	8.2						7,55 (d)	8.2
	210	(7.740) 7.733 - 7.748	d	8.1						7.74 (d)	8.0
Tyrosine	mixed							PFs000188	TSP	3.07 (dd)	14.0-7.0
	mixed									3.2 (dd)	14.0-2.0
	mixed									3.95 (dd)	7.0-2.0
	196	(6.902) 6.895 - 6.909	(2)	8.8		7.188-7.203 (198)				6.91 (m)
	198	(7.196) 7.189 - 7.203	(2)	8.7		6.892 - 6.909 (196)				7.2 (m)
Valine	5	(0.994) 0.988 - 1.00	d	6.9			0.995 + 2.28 + 3.62	PFs000198	TSP	0,99 (d)	7.0
	7	(1.047) 1.041 - 1.053	d	7.1			0.995 + 2.28 + 3.62			1,05 (d)	7.0
	50	(2.304) 2.287 - 2.298 - 2.310 - 2.321	dd	6.7 - 7.6 - 6.7		3.613 (117)				2,28 (m)
	114	(3.613) 3.609 - 3.617	d	4.4						3,62 (d)
Amine compounds & osmolites
▸Choline	84	3.210	s					PFs000153	TSP	3.21 (s)
	undetected	3.520 - 3.528 - 3.536	(3)							3.53 (m)
	undetected	4.056 - 4.082	(2)							4.07 (m)
Cadaverine	23	(1.419) 1.395 - 1.407 -1.419 - 1.431 - 1.443	m (5)	7.3	24.74	1,71-1,72--1,74-1,75		PFs000239	TSP	1.48 (5)		HMDB02322	25.9
	32	(1.733) 1.708 - 1.721 - 1.731 - 1.735 - 1.747 - 1.759	m (6)	6.6-6.8-2.9-6.8-6.6	31.2	1.416--1.778 (23)				1.78 (5)			32.86
	75	(3.024) 3.012 - 3.024 - 3.037	t	7.9	41.85-42.00	1.71--1.73--1.75 (32)				3.03 (t)	7.6		42.82
Putrescine	33	(1.775) 1.75 - 1.757 - 1.763 - 1.767- 1.775 - 1.783 - 1.787 - 1.793 - 1.800	m (9)	3.9-3.7-2.6-4.7-2.6-3.7-3.9	26.0-26.65	3.031--3.066 (77)		HMDB0001414	DSS	1.75 (5)		HMDB0001414	26.7
	77	(3.052) 3.034 - 3.040 - 3.052 - 3.068 - 3.070	m (5)	3.3-7.4-7.4-3.3	41.46	1.75--1.80 (33)				3.04 (5)			41.8
Trimethylamine	71	2.874	s		45.23			PFs000392	TSP	2.88 (s)		HDMB00906	47.5
Dimethylamine	66	2.709	s		35.34			PFs000232	TSP	2.72 (s)		HMDB0000271	35.56
Betaine	91	3.272	s		38.22-56.01	3.914 (138)		PFs000193	TSP	3.27 (s)
	138	3.913	s			3.272 (91)			TSP	3,91 (s)
Hypotaurine	61	(2.650) 2.639 - 2.650 - 2.660	t	6.9		3.345--3.370 (95)		PFs000237	TSP	2.66 (t)	6.9
	95	(3.357) 3.345 - 3.357 - 3.368	t	6.9		2.638--2.66 (61)				3.34 (t)	6.9
▸Sarcosine	undetected	2.739
Carboxylic acids
Succinic acid	55	2.409	s		36.96			PFs000192	TSP	2.41 (s)		HMDB00254	36.82
Lactic acid	21	(1.331) 1.325 - 1.337	d	6.9		4.092--4.136 (150)		PFs000558	TSP	1.33 (d)
	150	(4.114) 4.097 - 4.108 - 4.120 - 4.131	dd	7.0-6.9-7.0		1.326 - 1.338 (21)				4.11 (4)
Nicotinic acid	206	(7.525) 7.514 - 7.515 - 7.522 - 7.523 - 7.527 - 7.528 - 7.535 - 7.536	qd	0.7-4.3-0.6-2.5-0.6-4.3-0.7		8.24--8.26 (224) + 8.61		PFs000228	TSP	7.53 (8)
	224	(8.253) 8.243 - 8.246 - 8.247 - 8.250 - 8.256 - 8.259 - 8.260 - 8.263	m (8)	1.5-1.0-1.4- 4.1 -1.4-1.0-1.5		9.94 (236)				8,25 (6)
	mixed (234)									8.61 (dd)	5,0-5,0
	236	8.941	(1)			8.25 (224)				8.98 (db)	1.5
Nucleotides - Nucleosides
▸Adenosine	132	(3.842) 3.828 - 3.834 -3.850 -3.855	dd	3.4-9.4-3.4		3.91--3.93 (139) + 4.290--3.172 (155)		PFs000656	TSP	3.84 (dd)
	139	(3.918) 3.905 - 3.910 - 3.926 - 3.931	dd	10.0-2.7		4.289-4.303-4.315 (155)				3.92 (dd)
	155	(4.305) 4.297 - 4.303 - 4.307 - 4.313	dd	3.5-2.4-2.4-3.5	88.72	3.83--3.85 (132) + 3.90-3.93 (139) + 4.433--4.447 (164)				4.31 (dd)
	164	(4.439) 4.431 - 4.433 - 4.436 - 4.438 - 4.440 - 4.442 - 4.445 - 4.447	dd	0.9-2.2-0.9-1.3-0.9-2.2-0.9	73.45	4.30 (155) + 4.801--4.826				4.45 (dd)
	mixed (water)	4.807-4.804-4.812-4.821-4.823
	190 (mixed βNAD)	(6.083) 6.078 - 6.088	d	6.3	91.08	8.350 (228) + 4.801-4.812-4.825				6.09 (d)
	225 (mixed AMP)	8.263	s			8.350 (228)				8.27 (s)
	228	8.350	s			6.08 (190)				8.36 (s)
Inosine	undetected							PFs000246	TSP	3.85 (dd)	12-1,0
	undetected									3.93 (dd)	12,0-9,0
	undetected									4.29 (dd)	7,0-9,0
	undetected									4.46 (m)
	mixed (194)									6.1 (d)	5.6
	223	8.239	s							8.24 (s)
	229	8.355	s							8.35 (s)
Uridine	undetected							PFs000358		3.82 (dd)	12.0-5.0	HMDB00296
	undetected									3.92 (dd)	12.0-9.0		63.6
	undetected									4.14 (m)			87.1
	undetected									4.24 (t)	5.4		72.1
	158	(4.369) 4.361-4.369-4.376	t	4.4	76.5	4.225-4.241 - 5.92 (184)	3.82 + 3.91 + 4.14			4.37 (t)	5		76.5
	182	(5.900) 5.893 - 5.907	d	8.2		7.883-7.897 (211)				5.91 (m)			92.1
	184	(5.924) 5.920 - 5.928	d	5.0		4.353-4.364 + 4.36 (158)	3.82 + 3.91 + 4.14 + 4.24						105.1
	211	(7.889) 7.882 - 7.996	d	8.1		5.894-5.908 (182)				7.87 (d)	8.1		144.7
▸ATP	mixed	4.22--4.25	m					PFs000265	TSP	4.22 (m)
	mixed	4.28--4.30	m							4.29 (m)
	161bis	4.407--4.418								4.4 (m)
	mixed	4.604-4.621								4,61 (m)
	undetected	6.149 - 6.159	(2)							6,13 (d)	5.8
	227	8.273	s							8,21 (s)
	undetected	8.547	(1)							8,54 (s)
▸ADP	mixed	4.200-4.207-4.213-4.220	(4)					PFs000657	TSP	4.25 (m)
	mixed	4.244--4.280	m
	mixed	4.38--4.40								4,4 (m)
	mixed									4,62 (m)	4.7
	194	(6.156) 6.150 - 6.160	d	5.6						6,15 (m)
	226bis	8.271	s							8,23 (s)
	233	8.545	s							8,51 (s)
▸AMP	147	(4.017) 4.015 - 4. 021	d	3.1	66.25	4.37--4.38 (160) + 4.50-4.52 (166)		PFs000485	TSP	4.04 (m)
	148	(4.025) 4.023 - 4.029	d	3.1	66.25	4.37--4.38 (160) + 4.50-4.52 (166)
	160	(4.376) 4.370 - 4.376 - 4.382	m	3.8	87.47	4.02--4.03 (147) + 4.507--4.521				4.37 (m)
	166	(4.514) 4.506 - 4.508 - 4.512 - 4.514 - 4.516 - 4.517 - 4.521 - 4.523	qd	0.9-2.5-0.9-0.6-0.9-2.5-0.9	73.45	4.37 (160) + 4.799- 4.825				4,53 (m)
	193	(6.147) 6.143 - 6.153	d	6.3	89.45	8.615 (234) + 4.798-4.822				6,15 (d)	5.8
	226	8.268	s		155.59					8,24 (s)
	234	8.615	s			6.15 (193)				8,58 (s)
▸UTP	undetected	4.387 -- 4.448	(9)
	undetected	5.972 - 5.986 - 5.994 - 6.002	(4)
	undetected	7.972 - 7.985	(2)
▸UDP	undetected	4.227 -- 4.289	m
	undetected	4.398 - 4.406	(2)
	undetected	4.431 - 4.439 - 4.448	(3)
	undetected	5.966 - 5.970 - 5.980	(3)
	undetected	7.999 - 8.013	(2)
▸UMP	mixed (162)	4.419 - 4.427 - 4.436
	188	5.995 - 6.001 - 6.011	(3)			4.416-4.436 + 8.3 (220)
	220	(8.130) 8.123 - 8.137	d	8.1		5.982-5.997
▸IMP	undetected	4.512 - 4.517 - 4.520 - 4.523	(4)
	undetected	6.150 - 6.159	(2)
	undetected	8.233	(1)
	undetected	8.584	(1)
Coenzymes
▸βNAD	mixed	4.224 … 4.264						PFs000301	TSP	4,25 (m)
	mixed	4.383 - 4.389 - 4.392								4,36 (m)
	162	(4.428) 4.421 - 4.427 - 4.430 - 4.434	m			4.48-4.50 (165) + 4.55 (167)				4,39 (m)
	165	4.478 - 4.489 - 4.500				4.42 (162) + 6.079-6.089				4,43 (dd)
	166 (mixed AMP)	(4.514) 4.506 - 4.508 - 4.512 - 4.514 - 4.516 - 4.517 - 4.521 - 4.523	qd	0.9-2.5-0.9-0.6-0.9-2.5-0.9	73.45	4.37 (160) + 4.77-4.78 + 4.79-4.83				4,5 (m)
	167	(4.546)	-			4.42 (162)				4,55 (m)
	189	6.035 - 6.044	d			4.77-4.78				6,02 (d)
	mixed (190)	6.084 - 6.092				4.48-4.49 (165)				6,11 (d)
	221	8.169	s							8,12 (s)
	222	(8.188) 8.176 - 8.187 - 8.189 - 8.20	dd	0.1		8.82-8.83 (235) + 9.14-9.15 (237)				8,23 (dd)
	230	8.439	s							8,41 (s)
	235	8.821 - 8.835	(2)			8.18-8.20 (222) + 9.14-9.15 (237)				8,83(d)
	238	9.139 - 9.149	(2)			8.18-8.20 (222) + 9.34 (238)				9,14 (d)
	239	9.340	(1)			8.82-8.83 (235) + 9.14-9.15 (237)				9,35 (s)
▸NADH	undetected	3.640 - 3.653 -3 .665 - 3.677
	undetected	4.220 - 4.223 - 4.229 - 4.232
	undetected	4.383 - 4.389 - 4.391
	undetected	4.506 - 4.513 - 4.517 - 4.522
	undetected	4.699 - 4.708 - 4.717
	undetected	5.966 - 5.980
	undetected	6.133 - 6.143
	undetected	6.936
	undetected	8.2433
	231	8.490	s
▸NADPH	undetected	6.931	(2)
	undetected	8.243	(1)
	undetected	8.481	(1)
Carbohydrates
▸Glucose	87	(3.246) 3.231 - 3.261	d	17.6		3.476-- 3.506 (103) + 4.641-4.657 (169)
	98 (mixed G1P)	(3.402) 3.386 - 3.401 - 3.403 - 3.418	dd			3.476-- 3.506 (103)
	100	(3.430) 3.414 - 3.430 - 3.446	t	9.7
	102	(3.477) 3.466 - 3.477 - 3.488	t	6.7	38.58
	103	(3.491) 3.476 - 3.491- 3.506	t	9.3
	122	(3.727) 3.712 - 3.716 - 3.721 - 3.732 - 3.742	m (5)
	169	(4.650) 4.643 - 4.657	d	8.1
(mixed maltose)	173	(5.237) 5.234 - 5.240	d	3.7	94.85
▸Glucose-1-phosphate	98 (mixed Glucose)	(3.402) 3.386 - 3.401 - 3.403 - 3.418	dd	9.0-1.1-9.0
	mixed	3.477-3.485-3.492-3.498-3.501	m
	mixed	3.738-3.747----3.786-3.801	m
	mixed	3.861 - 3.869 - 3.885 -3.889	dd
	mixed	3.9203---3.9413	(6)
	undetected	5.4516-5.4575-5.4637-5.4697	(4)
▸Glucose-6-phosphate	undetected	3.3	m
	mixed	3.49--3.527	m
	mixed	3.562--3.603	m
	(mixed 121)	3.710 - 3.720 - 3.724 - 3.726 - 3.730 - 3.740	m (6)
	mixed	3.997 - 4.002 - 4.008 - 4.012	m (4)
	mixed (169)	4.647 - 4.660		8.0
	mixed (173)	5.232 - 5.238		3.7
▸Maltose	92	(3.281) 3.266 - 3.281 - 3.295	t	8.8		3.762--3.791 + 4.659-4.671 (170)
	99	3.414	s
	mixed	3.57--3.617	m
	113	3.592 - 3.599	(2)
	116	(3.653) 3.639 - 3.647 - 3.659 - 3.667	dd	4.4-3.7-3.7-4.4
	mixed	3.674	(1)
	120*	(3.698) 3.693 - 3.703	d	6.4
	121 (mixed G6P)	(3.725) 3.710 - 3.720 - 3.724 - 3.726 - 3.730 - 3.740	m (6)	6.0-2.5-1.3-2.5-6.0
	mixed	3.752--3.794
	mixed	3.926--3.976
	170	(4.663) 4.656 - 4.670	d	8.1
	173 (mixed Glucose)	(5.237) 5.234 - 5.240	d	3.7	94.85
	177°	5.426 - 5.433				3.581--3.594
▸ Glycogen	175	(5.414)			102.19
	176	(5.418)			102.19

## Sheet: File S3
Supplementary file 3 - List of unknown metabolites identified in the 1H NMR representative spectrum of Dreissena polymorpha whole body. Peaks or groups of peaks based on 1H 2D spectra correlations on COSY and TOCSY experiments and with additional information (13C correlation) are identified as M1 to M20. Signal center chemical shift is indicated between brackets, and chemical shift of each peak o…
Code	Signal code	1H Chemical shift (ppm)	Multiplicity	J (Hz)	13C shift (ppm)	COSY coorelation (ppm)	TOCSY coorelation (ppm)	31P correlation	Putative annotation	1H ref database	Ref 1H chemical shift (ppm)	Ref J	Ref 13C chemical shift (ppm)
Unknown M1	37	(1.967) 1.941 - 1.955 - 1.968 - 1.981- 1.993	m (5)	7.9-6.7-2.1-6.7-7.9	25.65	2.446--2.452 (56 - 57) + 3.01--3.037			γ-aminobutyric acid	PFs000226	1.9 (5)
	56	(2.446) 2.433 - 2.446 - 2.458	t	7.5	34.81	(37) + 3.01-3.02-3.04					2.3 (t)	7.4
	57	(2.452) 2.4395 - 2.452 - 2.465	t	7.5	34.81	(37)
		mixed lysine & cadaverine									3.01 (t)	7.6
Unknown M2	43	2.085	s		24.92				Acetylated compound
Unknown M3	63	(2.676) 2.664 - 2.676 - 2.687	t	6.9	34.98	3.247--3.269 (89)
	89	(3.259) 3.248 - 3.259 - 3.270	t	6.9	43.26	2.665--2.687 (63)
Unknown M4	68	(2.769) 2.740 - 2.755 - 2.760 - 2.767 - 2.771 - 2.778 - 2.783 - 2.798	m (8)	9.3-2.7-4.2-2.6-4.2-2.7-9.3	34.62	3.260--3.282 (90)			Phosphorylated compound
	90	(3.270) 3.259 - 3.270 - 3.281	t	6.9		2.729-2.758-2.780-2.808 (68)		-11.66
Unknown M5	78	3.119	s		55.47
Unknown M6	79	3.125	s
Unknown M7	93bis	(3.338) 3.294-3.307-3.317-3.331-3.345-3.359-3.369-3.381	m (8)		69.07	3.118 (78/79) + 1.82--1.86-1.88	1.42 + 1.74--1.78		Phosphorylated compound
	152	(4.181) 4.169 - 4.178 - 4.183 - 4.192	dd	5.3-3.2-5.3	57.80	1.721--1.784 + 1.828--1.883	1.39--1.45 + 3.29-3.31-3.32-3.33-3.35-3.36-3.37-3.38 (93bis)	-12.10
Unknown M8	153	(4.201) 4.190-4.199-4.204-4.212	dd	5.2-3.2-5.0	57.45	1.748--1.800 + 1.868 --1.919	1.39--1.45 + 3.02--3.04	-11.77	Phosphorylated compound
Unknown M9	156	(4.324) 4.313-4.322-4.326-4.336	dd	6.0-3.9-6.0	56.2	1.798--1.925 + 2.985-3.004	3.02-3.04
Unknown M10	174	5.387	s						Allantoin	PFs000436	5.38 (s)
Unknown M11	108	3.543-3.558-3.575				3.636--3.668 + 3.799-3.815-3.834 (131) + 3.917-3.934-3.948	5.52 (178-179)		sugar 1-phosphate 1 (putative)
	131	(3.816) 3.800 - 3.816 - 3.832	t	9.6	73.63	3.542--3.574 (108)
	hidden	3.917 - 3.934 - 3.948
	178	(5.515) 5.51 - 5.52	d	3.1	97.18	3.983-4.003	3.801--3.832 (231)	1.70
	179	(5.527) 5.523 - 5.530	d	3.1	97.18	3.989-4.007	3.801--3.832 (231)	1.70
Unknown M12	149	4.044			71.11	3.964-3.983	4.247-4.269	-11.97	sugar 1-phosphate 2 (putative)
	151	(4.144) 4.141 - 4.147	d	3.8		4.24--4.27
	hidden	4.245 - 4.250 - 4.545 - 4.268				4.144 (151)	5.996
	180°	5.545 - 5.550				4.245-4.545	4.049 (149)
	181°	5.557 - 5.562				4.250-4.268	4.049 (149)
Unknown M13	186	(5.973) 5.964 - 5.966 - 5.979 - 5.980	d de d	0.7-7.5 -7.5-0.7		7.964-7.978 (216)		-15.80	nucleotide/nucleoside (putative)
	216	(7.971) 7.964 - 7.978	d	8.1		5.967-5.980 (186)
Unknown M14	185	5.939 - 5.949	(2)				4.00 + 4.49 + 4.79		nucleotide/nucleoside (putative)
Unknown M15	187	(5.992) 5.988 - 5.996	d	5.0	91.25	4.376--4.392			nucleotide/nucleoside (putative)
Unknown M16	191	6.104 - 6.113	d	5.8		4.768-4.788	4.45		nucleotide/nucleoside (putative)
Unknown M17	192	(6.127) 6.121 - 6.133	d	6.8		7.947-7.962 (213)			nucleotide/nucleoside (putative)
	213	(7.956) 7.950 - 7.962	d	7.5		6.121 - 6.113 (192)
Unknown M18	197	7.103				7.90 (212)			nucleotide/nucleoside (putative)
	212	(7.898) 7.897 - 7.899	d	1.2		7.10 (197)
Unknown M19	217	8.009	s
Unknown M20	232	8.520	s
Unknown M21	mixed								Nicotinamide ribotide (putative)	HMDB00229	4.03 (m)
	mixed										4.20 (m)
	mixed										4.47 (dd)
	mixed										4.61 (m)
	mixed										4.65 (t)	5.34
	ambiguous assignation										6.19 (d)	5.78
	ambiguous assignation										8.31 (dd)	7.87-6.44
	237	8.997 - 9.113	(2)	8.1							8.99 (d)	8.09
	240	(?)-9.354 (1st peak hidden by 239)	(1)								9.33 (d)	6.16
	241	9.606	(1)								9.58 (s)
Unknown M22	85	3.227	s		56.74				Phosphocholine	PFs000554	3.22 (s)		56.52 (HMDB01565)
											3.6 (m)
											4.17 (m)
Unknown M23	86	3.233	s		41.54 - 56.74				Glycerophosphocholine	PFs000268	3.23 (s)		56.64 (HMDB00086)
											3.62 (m)
											3.69 (m)
											3.93 (m)
											4.34 (m)
